# Supplementary material for: DIpartite: A tool for detecting bipartite motifs by considering base interdependencies
Source: PLoS One. 2019 Aug 30;14(8):e0220207. doi: 10.1371/journal.pone.0220207 (PMC6716629; doi:10.1371/journal.pone.0220207)
Supplement: S1 Table — (XLSX) [file pone.0220207.s005.xlsx]

## Sheet: Sheet1
S1 Table. The performance comparison for 40 motifs in human. (Bold indicates the highest performance.)
Motif	# of sequences	Left motif	Gap length	Right motif	MEME	BioProspector	AMD	BiPad	DIpartite PWM	DIpartite DWM
AATNNNNNNCAGAYR	11	3	6	6	-0.015	1	-0.0182	-0.015	1	1
AATNNNNNNCAGCNG	19	3	6	6	0.9465	1	0.8043	0.0277	1	1
AWCTTNNNNNNGGG	56	5	6	3	0.9456	1	0.5797	-0.014	1	-0.014
CCCNNNNNNAAGWT	71	3	6	5	0.8714	0.8857	0.3603	-0.014	0.8571	0.6276
CGCNNNNNATTGK	47	3	5	5	1	0.8226	0.6814	0.0035	1	1
CGCNNNNNNATGAY	35	3	6	5	0.942	0.942	0.6949	-0.014	0.8737	0.8468
CNGCTGNNNNNNATT	23	6	6	3	1	1	0.8043	-0.015	1	1
CRTCANNNNNNNGCGMC	44	5	7	5	0.9537	0.9306	0.8564	0.0591	0.9184	0.9768
GCCNNNNNNNATTRK	45	3	7	5	-0.0104	0.9538	0.7677	-0.0134	0.9538	0.9538
GCGCNNNNNNATGNM	31	4	6	5	-0.015	0.9017	0.676	-0.015	-0.015	0.9345
GCGNNNNNTTTRA	57	3	5	5	0.9644	0.9644	0.8472	-0.0061	0.9822	0.9822
GGAMTNNNNNTCCY	89	5	5	4	0.7981	0.8746	0.5891	-0.014	0.8974	0.886
GGCNNNNNKCCAR	252	3	5	5	-0.0095	0.3259	0.8236	0.9183	0.9143	0.9143
GGCNNNNNNATTGK	55	3	6	5	0.8656	0.9262	0.839	0.0004	-0.004	0.9078
GKCGCNNNNNNNTGAYG	36	5	7	5	0.9435	0.9435	0.8148	0.8604	0.887	0.9717
GTCNNNNNRNCAAC	47	3	5	6	1	0.9567	0.7077	-0.014	-0.014	1
GTTGNYNNNNNGAC	57	4	7	3	0.9644	0.9466	0.7261	0.0393	0	0.0076
GTTNMNNNNNAAC	144	3	7	3	0.8143	0.9648	0.6169	-0.013	-0.13	0.9226
GTTNNNNNKNAAC	151	3	7	3	0.9597	0.953	0.5716	0.004	-0.0047	0.9262
KCGCNNNNNGATKR	37	4	5	5	0.8003	0.9725	0.7881	0.6221	0.0388	1
KNCATNNNNNNGCGC	53	5	6	4	0.9042	0.6999	0.5714	-0.0035	0.9616	0.9425
KYTGCYNNNNNRACA	33	6	5	4	0.963	0.9938	0.7544	0.0014	0.9876	0.9938
MCAATNNNNNGCG	64	5	5	3	-0.013	0.8782	0.7711	0.0101	0.0101	0.0076
MCAATNNNNNNGCC	38	5	6	3	0.9733	1	-0.0165	-0.014	1	1
MYAATNNNNNNNGGC	77	5	7	3	0.0174	0.3945	0.7051	0.0482	-0.0009	0.0016
RTCATNNNNNNGCG	49	5	6	3	0.9172	0.9172	0.7797	-0.0021	0.793	0.9379
RYAAAKNNNNNNTTGW	44	6	6	4	1	1	0.9418	1	0.9148	1
TAAKYNNNNNCAGMY	14	5	5	5	-0.015	1	-0.0169	-0.015	0.797	0.9275
TCTGNNNNNTGTMR	35	4	5	5	0.971	0.9006	0.516	0.8737	1	0.8737
TGGNNNNNNKCCAR	214	3	6	5	-0.0133	-0.0096	0.8969	0.9052	0.9194	0.344
TGTYNNNNNRGCARM	37	4	5	6	0.8079	0.8628	-0.0097	0.8902	0.9451	0.9451
TTTNNNNNAACW	210	3	5	4	0.0024	-0.0111	0.7976	0.8554	0.8602	0.8602
TYAAANNNNNCGC	44	5	5	3	0.8158	-0.0076	0.748	-0.013	1	1
WCAANNNNNNMTTTRY	18	4	6	6	1	1	0.8052	-0.016	1	0.9435
WGTTNNNNNAAA	226	4	5	3	-0.0011	-0.0067	0.7805	0.8567	0.8522	0.8522
YKACANNNNNCAGA	60	5	5	4	0.8986	0.7078	0.695	-0.014	0.802	0.9831
YNGGCNNNNNNYCAAR	41	5	6	5	-0.016	-0.016	0.7066	-0.0036	0.9752	0.9024
YRTCTGNNNNNNATT	23	6	6	3	-0.015	0.9117	0.5433	-0.015	0.9558	0.9558
YTGGMNNNNNGCC	275	5	5	3	-0.013	0.0272	0.8724	0.9277	0.8611	0.9424
YTGGMNNNNNNCCA	192	5	6	3	-0.14	0.9683	0.9502	0.9788	0.9841	0.3556
